# Supplementary material for: The Network Structure of Symptoms of the Diagnostic and Statistical Manual of Mental Disorders
Source: PLoS One. 2015 Sep 14;10(9):e0137621. doi: 10.1371/journal.pone.0137621 (PMC4569413; doi:10.1371/journal.pone.0137621)
Supplement: S2 Table — (XLSX) [file pone.0137621.s002.xlsx]

## Sheet: Sheet1
		Major depressive episode																	Dysthymia										Mania or hypomania										Generalised anxiety disorder								Social phobia
		1	2	3	4	5	6	7	8	9	10	11	12	13	14	15	16	17	1	2	3	4	5	6	7	8	9	10	1	2	3	4	5	6	7	8	9	10	1	2	3	4	5	6	7	8	1	2	3
Major depressive episode	1	0	1.81188	1.63978	1.60624	2.30547	0.690161	0	0	1.78495	0.772555	0	1.6505	0.996996	1.36888	0.959322	0.752571	0	0.322925	0	0	0	0	0	0	0	0	0	0	0	0	0	0	0	0	0	0	0	0.245148	0.295191	0	0	0	0	0	0	0	0	0
	2	1.81188	0	1.10112	0.823352	0.742046	0.711363	0	0.383942	1.171	0.51404	0.450181	0.891081	0.713771	0.415855	0.808727	0.33652	0	0	0	0	0	0	0	0	0	0	0	0.136039	0.354384	0	0	0	0	0	0	0	0	0	0.16819	0	0	0	0	0	0	0.152964	0	0
	3	1.63978	1.10112	0	-0.563249	0.817261	0.11561	0.38455	0.49375	0.126113	0.170569	0.151937	0.277678	0	0.0721491	0.382417	0	0.0965507	0	1.4707	0	0	0	0	0	0	0	0	0.0752765	0	0	0	0	0.0826278	0	0	0	0	0	0	0	0	0	0	0	0	0	0	0
	4	1.60624	0.823352	-0.563249	0	0.518531	0.500375	0.178045	0.0921183	0.751663	0	0.192064	0.132923	0.0648549	0	0	0	0	0	0	2.07504	0	0	0	0	0	0	0	0	0	0	0	0	0	0	0	0	0	0	0	0	0	0	0	0	0	0.0684157	0	0
	5	2.30547	0.742046	0.817261	0.518531	0	0	1.00057	0	1.11718	0	0.382202	0.472504	0.173717	0.223678	0	0	0	0	0	0	1.49907	0	0	0	0	0	0	0	0	0	0.220356	0	0	0	0	0	0	0	0	0	0	0	0	0	1.30363	0	0	0
	6	0.690161	0.711363	0.11561	0.500375	0	0	0	0.197822	1.92404	0.219617	0.126516	0.330528	0.0184137	0	0	0.117937	0	0	0	0	0	2.00461	0	0	0	0	0	0	0.0895908	0	0	0.140276	0	0	0	0	0.0631218	0	0	0	0	0	0	0	0	0	0	0
	7	0	0	0.38455	0.178045	1.00057	0	0	0.60502	0.220202	0.694145	0.244333	0.60592	0.249972	0.140927	0	0	0	0	0	0	0	0	0	0	0	0	0	0	0	0	0	0	0	0	0	0.903821	0	0	0	0.445382	0	0	0	0	0	0	0	0
	8	0	0.383942	0.49375	0.0921183	0	0.197822	0.60502	0	1.05975	0.3653	0.137098	0.311858	0.347226	0.163204	0	0	0	0	0	0	0	0	0	0	0	0	0	0	0	0	0	0	0	0	0	0	0	0	0	0	0	0	0	0	0	0.164411	0	0
	9	1.78495	1.171	0.126113	0.751663	1.11718	1.92404	0.220202	1.05975	0	0.446325	0.195498	0.800711	0.590119	0.177626	0	0	0	0	0	0	0	0	0.710415	0	0	0	0	0	0	0	0	0	0	0	0	0	0	0	0	0	0.505118	0	0	0	0	0	0	0
	10	0.772555	0.51404	0.170569	0	0	0.219617	0.694145	0.3653	0.446325	0	1.20507	0	0.609588	0.212636	0.959384	0.22532	0	0	0	0	0	0	0	0.658346	0	0	0	0	0	0	0	0	0	0	0	0	0	0	0	0	0	0	0.130821	0	0	0	0	0.0667537
	11	0	0.450181	0.151937	0.192064	0.382202	0.126516	0.244333	0.137098	0.195498	1.20507	0	0.81103	0.62918	0.364389	0.081727	0	0	0	0	0	0	0	0	0	0	0	0	0	0	0	0	0	0.16257	0	0	0	0	0	0	0	0	0	0	0	0	0	0	0
	12	1.6505	0.891081	0.277678	0.132923	0.472504	0.330528	0.60592	0.311858	0.800711	0	0.81103	0	2.32084	0	0	0	0	0	0	0	0	0	0	0	0	0	0	0	0	0	0	0	0	0.464721	0	0	0	0	0	0	0	0.69512	0	0	0	0	0	0
	13	0.996996	0.713771	0	0.0648549	0.173717	0.0184137	0.249972	0.347226	0.590119	0.609588	0.62918	2.32084	0	0	0	0.132935	0	0	0	0	0	0	0	0	0	0.874126	0	0	0	0	0	0	0.134211	0	0	0	0	0	0	0	0	0	0	0	0	0	0	0
	14	1.36888	0.415855	0.0721491	0	0.223678	0	0.140927	0.163204	0.177626	0.212636	0.364389	0	0	0	1.02875	0.840362	0.372977	0	0	0	0	0	0	0	0	0	0	0	0	0	0	0	0	0	0	0	0	0	0	0	0	0	0	0	0	0.0482402	0	0.0291824
	15	0.959322	0.808727	0.382417	0	0	0	0	0	0	0.959384	0.081727	0	0	1.02875	0	3.14448	0.902396	0	0	0	0	0	0	0	0	0	0.358154	0	0	0	0	0	0	0.131925	0	0	0.278695	0	0	0	0	0	0	0	0	0	0	0
	16	0.752571	0.33652	0	0	0	0.117937	0	0	0	0.22532	0	0	0.132935	0.840362	3.14448	0	2.57694	0	0	0	0	0	0	0.393547	0	0	0	0	0	0	0	0	0	0	0	0	0.0370997	0	0	0	0	0	0	0	0	0	0	0.109714
	17	0	0	0.0965507	0	0	0	0	0	0	0	0	0	0	0.372977	0.902396	2.57694	0	0	0	0	0	0	0	0	0	0	0	0	0	0	0	0	0	0	0	0	0	0	0	0	0	0	0	0	0	0	0	0
Dysthymia	1	0.322925	0	0	0	0	0	0	0	0	0	0	0	0	0	0	0	0	0	6.91919	3.74217	6.77643	2.96057	7.85242	7.39341	0	0	6.54648	0	0	0	0	0	0	0	0	0	0	0	0	0	0	0	0	0	0	0	0	0
	2	0	0	1.4707	0	0	0	0	0	0	0	0	0	0	0	0	0	0	6.91919	0	-0.540806	0.539028	0	0	0.053613	0.536921	0.182681	0	0	0	0	0	0	0	0	0	0	0	0	0	0	0	0	0	0	0	0	0	0
	3	0	0	0	2.07504	0	0	0	0	0	0	0	0	0	0	0	0	0	3.74217	-0.540806	0	0.105587	0.652318	0.242347	0.360577	0.330013	0.137202	0	0	0	0	0	0	0	0	0	0	0	0	0	0	0	0	0	0	0	0	0	0
	4	0	0	0	0	1.49907	0	0	0	0	0	0	0	0	0	0	0	0	6.77643	0.539028	0.105587	0	0	0.822684	0	0.566837	0.0911887	0.405418	0	0	0	0	0	0	0	0	0	0	0	0	0	0	0	0	0	0.578697	0	0	0
	5	0	0	0	0	0	2.00461	0	0	0	0	0	0	0	0	0	0	0	2.96057	0	0.652318	0	0	1.18957	0	0.255179	0.272986	0.268286	0	0	0	0	0	0	0	0	0	0	0	0	0	0	0	0	0	0	0	0	0
	6	0	0	0	0	0	0	0	0	0.710415	0	0	0	0	0	0	0	0	7.85242	0	0.242347	0.822684	1.18957	0	0	1.34156	0.30729	0	0	0	0	0	0	0	0	0	0	0	0	0	0	0	0	0	0	0	0	0	0
	7	0	0	0	0	0	0	0	0	0	0.658346	0	0	0	0	0	0.393547	0	7.39341	0.053613	0.360577	0	0	0	0	0.383817	0.642934	1.31228	0	0	0	0	0	0	0	0	0	0	0.108702	0	0	0	0	0	0	0	0	0	0
	8	0	0	0	0	0	0	0	0	0	0	0	0	0	0	0	0	0	0	0.536921	0.330013	0.566837	0.255179	1.34156	0.383817	0	2.82046	0.277428	0	0	0	0	0	0	0	0	0	0	0	0	0	0	0	0	0	0	0	0	0
	9	0	0	0	0	0	0	0	0	0	0	0	0	0.874126	0	0	0	0	0	0.182681	0.137202	0.0911887	0.272986	0.30729	0.642934	2.82046	0	0.563992	0	0	0	0	0	0	0	0	0	0	0	0	0	0	0	0	0	0	0	0	0
	10	0	0	0	0	0	0	0	0	0	0	0	0	0	0	0.358154	0	0	6.54648	0	0	0.405418	0.268286	0	1.31228	0.277428	0.563992	0	0	0	0	0	0	0	0	0	0	0	0	0	0	0	0	0	0	0	0	0	0
Mania or hypomania	1	0	0.136039	0.0752765	0	0	0	0	0	0	0	0	0	0	0	0	0	0	0	0	0	0	0	0	0	0	0	0	0	-2.28836	1.52334	1.53096	4.01466	1.01289	0.974394	2.55297	1.44787	0.981687	0	0	0	0	0	0	0	0	0.281266	0	0
	2	0	0.354384	0	0	0	0.0895908	0	0	0	0	0	0	0	0	0	0	0	0	0	0	0	0	0	0	0	0	0	-2.28836	0	0	1.02991	1.19646	1.02723	2.99308	1.3473	2.09847	1.59494	0	0	0	0	0	0.713601	0	0	0	0	0
	3	0	0	0	0	0	0	0	0	0	0	0	0	0	0	0	0	0	0	0	0	0	0	0	0	0	0	0	1.52334	0	0	0	0.483302	0.197565	0	0.169842	0.441241	1.1519	0	0	0	0	0	0	0	0	0	0	0
	4	0	0	0	0	0.220356	0	0	0	0	0	0	0	0	0	0	0	0	0	0	0	0	0	0	0	0	0	0	1.53096	1.02991	0	0	0.933524	0.232228	0.519567	0.68335	0.594462	0.228518	0	0	0	0	0	0	0	0	0	0	0
	5	0	0	0	0	0	0.140276	0	0	0	0	0	0	0	0	0	0	0	0	0	0	0	0	0	0	0	0	0	4.01466	1.19646	0.483302	0.933524	0	0.513125	0.588673	1.68561	0	0.621069	0	0	0	0	0	0	0	0	0	0	0
	6	0	0	0.0826278	0	0	0	0	0	0	0	0.16257	0	0.134211	0	0	0	0	0	0	0	0	0	0	0	0	0	0	1.01289	1.02723	0.197565	0.232228	0.513125	0	2.23291	0.279879	1.26487	0.432646	0	0	0	0	0	0	0	0	0	0	0
	7	0	0	0	0	0	0	0	0	0	0	0	0.464721	0	0	0.131925	0	0	0	0	0	0	0	0	0	0	0	0	0.974394	2.99308	0	0.519567	0.588673	2.23291	0	0	0.995004	0.473907	0	0	0	0	0	0	0	0	0.160756	0.0749918	0
	8	0	0	0	0	0	0	0	0	0	0	0	0	0	0	0	0	0	0	0	0	0	0	0	0	0	0	0	2.55297	1.3473	0.169842	0.68335	1.68561	0.279879	0	0	1.18394	0.459731	0	0	0	0	0	0	0	0	0	0	0
	9	0	0	0	0	0	0	0.903821	0	0	0	0	0	0	0	0	0	0	0	0	0	0	0	0	0	0	0	0	1.44787	2.09847	0.441241	0.594462	0	1.26487	0.995004	1.18394	0	0.590212	0	0	0.208456	0	0	0	0	0	0	0	0
	10	0	0	0	0	0	0.0631218	0	0	0	0	0	0	0	0	0.278695	0.0370997	0	0	0	0	0	0	0	0	0	0	0	0.981687	1.59494	1.1519	0.228518	0.621069	0.432646	0.473907	0.459731	0.590212	0	0	0	0	0	0	0	0	0	0	0	0
Generalised anxiety disorder	1	0.245148	0	0	0	0	0	0	0	0	0	0	0	0	0	0	0	0	0	0	0	0	0	0	0.108702	0	0	0	0	0	0	0	0	0	0	0	0	0	0	2.46538	0.589103	1.15559	1.55053	1.08662	1.09963	0.962653	0	0	0.165606
	2	0.295191	0.16819	0	0	0	0	0	0	0	0	0	0	0	0	0	0	0	0	0	0	0	0	0	0	0	0	0	0	0	0	0	0	0	0	0	0	0	2.46538	0	1.64345	1.47613	1.40233	1.24772	0.50498	1.37192	0	0	0
	3	0	0	0	0	0	0	0.445382	0	0	0	0	0	0	0	0	0	0	0	0	0	0	0	0	0	0	0	0	0	0	0	0	0	0	0	0	0.208456	0	0.589103	1.64345	0	0.676423	1.42709	1.46465	0.849187	1.10046	0	0	0
	4	0	0	0	0	0	0	0	0	0.505118	0	0	0	0	0	0	0	0	0	0	0	0	0	0	0	0	0	0	0	0	0	0	0	0	0	0	0	0	1.15559	1.47613	0.676423	0	1.62237	0.750876	1.88066	0.923394	0	0	0
	5	0	0	0	0	0	0	0	0	0	0	0	0.69512	0	0	0	0	0	0	0	0	0	0	0	0	0	0	0	0	0	0	0	0	0	0	0	0	0	1.55053	1.40233	1.42709	1.62237	0	1.54937	0.728422	1.54613	0	0	0
	6	0	0	0	0	0	0	0	0	0	0.130821	0	0	0	0	0	0	0	0	0	0	0	0	0	0	0	0	0	0	0.713601	0	0	0	0	0	0	0	0	1.08662	1.24772	1.46465	0.750876	1.54937	0	0.527745	0.740706	0	0	0
	7	0	0	0	0	0	0	0	0	0	0	0	0	0	0	0	0	0	0	0	0	0	0	0	0	0	0	0	0	0	0	0	0	0	0	0	0	0	1.09963	0.50498	0.849187	1.88066	0.728422	0.527745	0	0.773811	0	0	0
	8	0	0	0	0	1.30363	0	0	0	0	0	0	0	0	0	0	0	0	0	0	0	0.578697	0	0	0	0	0	0	0	0	0	0	0	0	0	0	0	0	0.962653	1.37192	1.10046	0.923394	1.54613	0.740706	0.773811	0	0	0	0
Social phobia	1	0	0.152964	0	0.0684157	0	0	0	0.164411	0	0	0	0	0	0.0482402	0	0	0	0	0	0	0	0	0	0	0	0	0	0.281266	0	0	0	0	0	0.160756	0	0	0	0	0	0	0	0	0	0	0	0	5.62212	5.75766
	2	0	0	0	0	0	0	0	0	0	0	0	0	0	0	0	0	0	0	0	0	0	0	0	0	0	0	0	0	0	0	0	0	0	0.0749918	0	0	0	0	0	0	0	0	0	0	0	5.62212	0	1.12516
	3	0	0	0	0	0	0	0	0	0	0.0667537	0	0	0	0.0291824	0	0.109714	0	0	0	0	0	0	0	0	0	0	0	0	0	0	0	0	0	0	0	0	0	0.165606	0	0	0	0	0	0	0	5.75766	1.12516	0
	4	0	0	0	0	0	0	0	0	0	0	0	0	0	0	0	0	0	0	0	0	0	0	0	0	0	0	0	0	0	0	0	0	0	0	0	0	0	0	0	0	0	0	0	0	0	3.62135	1.23728	1.84048
	5	0	0	0	0	0	0	0	0	0	0	0	0	0	0	0	0	0	0	0	0	0	0	0	0	0	0	0	0	0	0	0	0	0	0	0	0	0	0	0	0	0	0	0	0	0	5.78367	1.79139	0.971518
Specific phobia	1	0.214062	0	0	0.125715	0	0	0	0	0	0	0	0	0	0	0	0	0	0	0	0	0	0	0	0	0	0	0	0.150853	0	0	0	0	0	0	0	0	0	0	0	0	0	0	0	0	0	0.724191	0	0
	2	0	0	0	0	0	0	0	0	0.0446996	0	0	0	0	0	0	0	0	0	0	0	0	0	0	0	0	0	0	0	0	0	0	0	0	0	0	0	0	0	0	0	0	0	0	0	0	0	0.249716	0
	3	0	0	0	0	0	0	0	0	0	0.0618971	0	0	0	0.0490827	0	0	0	0	0	0	0	0	0	0	0	0	0	0	0	0	0	0	0	0	0	0	0	0	0	0	0	0	0	0	0	0	0	0.433028
	4	0	0	0	0	0	0	0	0	0	0	0	0	0	0	0	0	0	0	0	0	0	0	0	0	0	0	0	0	0	0	0	0	0	0	0	0	0	0	0	0	0	0	0	0	0	0	0	0
	5	0	0	0	0	0	0	0	0	0	0	0	0	0	0	0	0	0	0	0	0	0	0	0	0	0	0	0	0	0	0	0	0	0	0	0	0	0	0	0	0	0	0	0	0	0	0	0	0
Panic disorder	1	0	0	0	0	0	0	0.0627694	0	0.210871	0	0.0367283	0	0	0	0.190853	0	0.261565	0	0	0	0	0	0	0	0	0	0	0	0.341227	0	0	0	0	0	0	0.132344	0	0	0	0	0	0	0	0	0	0.129386	0.150645	0
	2	0	0	0	0	0	0	0	0	0	0	0	0	0	0	0	0	0	0	0.181826	0	0	0	0	0	0	0	0	0	0	0	0	0	0	0	0	0	0	0	0	0	0	0	0	0	0	0	0	0
	3	0	0	0	0	0	0	0.217502	0	0	0	0	0	0	0.184799	0	0	0	0	0	0	0	0	0	0	0	0	0	0	0	0	0	0	0	0	0	0	0	0	0	0	0	0	0	0	0	0	0	0
	4	0	0	0.0794661	0	0	0	0	0	0	0	0	0	0	0	0	0	0	0	0	0	0	0	0	0	0	0	0	0	0	0	0	0	0	0	0	0	0	0	0	0	0	0	0	0	0	0	0	0
Agoraphobia	1	0	0	0	0	0	0	0	0	0	0	0	0	0	0	0	0	0	0	0	0	0	0	0	0	0	0	0	0	0	0	0	0	0	0	0	0	0	0	0	0	0	0	0	0	0	0	0	0.288476
	2	0	0	0	0	0	0	0	0	0	0	0	0	0	0	0	0	0	0	0	0	0	0	0	0	0	0	0	0	0	0	0	0	0	0	0	0	0	0	0	0	0	0	0	0	0	0	0	0
	3	0	0	0	0	0	0	0	0	0	0	0	0	0	0	0	0	0	0	0	0	0	0	0	0	0	0	0	0	0	0	0	0	0	0	0	0	0	0	0	0	0	0	0	0	0	0	0.107245	0
	4	0	0	0	0	0	0	0	0	0	0	0	0	0	0	0	0	0	0	0	0	0	0	0	0	0	0	0	0	0	0	0	0	0	0	0	0	0	0	0	0	0	0	0	0	0	0	0	0
Post-traumatic stress disorder	1	0	0	0	0	0	0	0	0	0	0	0	0	0	0	0	0	0	0	0	0	0	0	0	0	0	0	0	0	0	0	0	0	0	0	0	0	0	0	0	0	0	0	0	0	0	0	0	0
	2	0	0	0	0	0	0	0	0	0	0	0	0	0	0	0	0	0	0	0	0	0	0	0	0	0	0	0	0	0	0	0	0	0	0	0	0	0	0	0	0	0	0	0	0	0	0	0	0
	3	0	0	0	0	0	0	0	0	0	0	0	0	0	0	0	0	0	0	0	0	0	0	0	0	0	0	0	0	0	0	0	0	0	0	0	0	0	0	0	0	0	0	0	0	0	0	0	0
	4	0	0	0	0	0	0	0	0	0	0	0	0	0	0	0	0	0	0	0	0	0	0	0	0	0	0	0	0	0	0	0	0	0	0	0	0	0	0	0	0	0	0	0	0	0	0	0	0
	5	0	0	0	0	0	0	0	0	0	0	0	0	0	0	0	0	0	0	0	0	0	0	0	0	0	0	0	0	0	0	0	0	0	0	0	0	0	0	0	0	0	0	0	0	0	0	0	0
	6	0	0	0	0	0	0	0	0	0	0	0	0	0	0	0	0	0	0	0	0	0	0	0	0	0	0	0	0	0	0	0	0	0	0	0	0	0	0	0	0	0	0	0	0	0	0	0	0
	7	0	0	0	0	0	0	0	0	0	0	0	0	0	0	0	0	0	0	0	0	0	0	0	0	0	0	0	0	0	0	0	0	0	0	0	0	0	0	0	0	0	0	0	0	0	0	0	0
	8	0	0	0	0	0	0	0	0	0	0	0	0	0	0	0	0	0	0	0	0	0	0	0	0	0	0	0	0	0	0	0	0	0	0	0	0	0	0	0	0	0	0	0	0	0	0	0	0
	9	0	0	0	0	0	0	0	0	0	0	0	0	0	0	0	0	0	0	0	0	0	0	0	0	0	0	0	0.044184	0	0	0	0	0	0	0	0	0	0	0	0	0	0	0	0	0	0	0	0
	10	0	0	0	0	0	0	0	0	0	0	0	0	0	0	0	0	0	0	0	0	0	0	0	0	0	0	0	0	0	0	0	0	0	0	0	0	0	0	0	0	0	0	0	0	0	0	0	0
	11	0	0.228349	0	0	0	0	0	0	0	0	0	0	0	0	0	0	0	0	0	0	0	0	0	0	0	0	0	0	0	0	0	0	0	0	0	0	0	0	0	0	0	0	0	0	0	0	0	0
	12	0	0	0	0	0	0	0	0	0	0	0	0	0	0	0	0	0	0	0	0	0	0	0	0	0	0	0	0	0	0	0	0	0	0	0	0	0.120421	0	0	0	0	0	0	0	0	0	0	0
	13	0	0	0.069942	0	0	0	0	0	0	0	0	0	0	0	0	0	0	0	0	0	0	0	0	0	0	0	0	0	0	0	0	0	0	0	0	0	0	0	0	0	0	0	0	0	0	0.0654712	0	0
	14	0	0	0	0	0	0	0	0	0	0.129766	0	0	0	0.10619	0.357005	0	0	0	0	0	0	0	0	0	0	0	0	0	0	0	0	0	0	0	0	0	0	0	0	0	0	0	0	0	0	0	0	0
	15	0	0	0	0	0.504475	0	0	0	0	0	0	0	0	0	0	0	0	0	0	0	0	0	0	0	0	0	0	0	0	0	0	0	0	0	0	0	0	0	0	0	0	0	0	0	0.524595	0	0	0
	16	0	0	0	0	0	0	0	0	0	0	0	0	0	0	0	0	0	0	0	0	0	0	0	0	0	0	0	0	0.297889	0	0	0	0	0	0	0	0	0	0	0	0	0	0.150645	0	0	0	0	0
	17	0	0	0	0	0	0	0	0	0	0	0	0.429454	0.075549	0	0	0	0	0	0	0	0	0	0	0	0	0	0	0	0	0	0	0	0	0.0366004	0	0	0	0	0	0	0	0	0	0	0	0	0	0
	18	0	0	0	0	0	0	0	0	0	0	0	0	0	0	0	0	0	0	0	0	0	0	0	0	0	0	0	0	0	0	0	0	0	0	0	0	0	0	0	0	0	0	0	0	0	0	0	0
	19	0	0	0	0.0917679	0	0	0.129083	0	0	0	0	0	0.102914	0	0	0	0	0	0	0	0	0	0	0	0	0	0	0	0	0	0	0	0	0	0	0	0	0	0	0	0	0	0	0	0	0	0	0
Attention-deficit/hyperactivity disorder	1	0	0	0	0	0	0	0	0	0	0	0	0	0	0	0	0	0	0	0	0	0	0	0	0	0	0	0	0	0	0	0	0	0	0	0	0	0	0	0	0	0	0	0	0	0	0	0	0
	2	0	0	0	0	0	0	0	0	0	0.0487822	0	0	0	0	0	0	0	0	0	0	0	0	0	0	0	0	0	0	0	0	0	0	0	0	0	0	0.0444321	0	0	0	0	0	0	0	0	0	0	0
	3	0	0	0	0	0	0	0	0	0	0	0	0	0	0	0	0	0	0	0	0	0	0	0	0	0	0	0	0	0	0	0	0	0	0	0	0	0.102235	0	0	0	0	0	0	0	0	0	0	0
	4	0	0.132956	0	0	0	0	0	0	0	0	0	0	0	0	0	0	0	0	0	0	0	0	0	0	0	0	0	0	0.0554397	0	0	0	0	0	0	0	0	0	0	0	0	0	0	0	0	0	0	0
	5	0	0	0	0	0	0	0	0	0	0	0	0	0.173149	0	0	0	0	0	0	0	0	0	0	0	0	0	0	0	0	0	0	0	0	0	0	0	0.125106	0	0	0	0	0	0	0	0	0.356903	0	0
	6	0	0	0	0	0	0	0	0	0	0	0	0	0	0	0	0	0	0	0	0	0	0	0	0	0	0	0	0	0	0	0	0	0	0	0	0	0	0	0	0	0	0	0	0	0	0	0	0
	7	0	0	0	0	0	0	0	0	0	0	0	0	0	0	0	0	0	0	0	0	0	0	0	0	0	0	0	0.12511	0	0	0	0	0	0	0	0	0	0	0	0	0	0	0	0	0	0	0	0
	8	0	0	0	0	0	0	0	0	0	0	0	0	0	0	0	0	0	0	0	0	0	0	0	0	0	0	0	0	0	0	0	0	0	0	0	0	0	0	0	0	0	0	0	0	0	0	0	0
	9	0	0	0	0	0	0	0	0	0	0	0	0.0660375	0	0	0	0	0	0	0	0	0	0	0	0	0	0	0	0	0	0	0	0	0	0	0	0	0	0	0	0	0	0	0	0	0	0	0	0
	10	0	0	0	0	0	0	0	0	0	0	0	0	0	0	0	0	0	0	0	0	0	0	0	0	0	0	0	0	0	0	0	0	0	0	0	0.113573	0	0	0	0.176415	0	0	0	0	0	0	0	0
	11	0	0	0	0	0	0	0	0	0	0	0	0	0	0	0	0	0	0	0	0	0	0	0	0	0	0	0	0	0	0	0	0	0	0	0	0	0	0	0	0	0	0	0	0	0	0	0	0
	12	0	0	0	0	0	0	0	0	0	0	0	0	0	0	0	0	0	0	0	0	0	0	0	0	0	0	0	0.0626286	0	0	0	0	0	0	0	0	0	0	0	0	0	0	0	0	0	0	0	0
	13	0	0	0	0	0	0	0	0	0	0	0	0	0	0	0	0	0	0	0	0	0	0	0	0	0	0	0	0	0	0	0	0	0	0	0	0	0	0	0	0	0	0	0	0	0	0	0	0
	14	0	0	0	0	0	0	0	0	0	0	0	0	0	0	0	0	0	0	0	0	0	0	0	0	0	0	0	0	0	0	0	0	0	0	0	0	0	0	0	0	0	0	0	0	0	0	0	0
	15	0	0	0	0.0470434	0	0	0	0	0	0	0	0	0	0	0	0	0	0	0	0	0	0	0	0	0	0	0	0	0	0	0	0	0	0	0	0	0	0	0	0	0	0	0	0	0	0	0	0
	16	0	0	0	0	0	0	0	0	0	0	0	0	0	0	0	0	0	0	0	0	0	0	0	0	0	0	0	0	0	0	0	0.181754	0	0	0	0	0	0	0	0	0	0	0	0	0	0	0	0
	17	0	0	0	0	0	0	0	0	0	0	0	0	0	0	0	0	0	0	0	0	0	0	0	0	0	0	0	0	0	0	0	0	0	0	0	0	0	0	0	0	0	0	0	0	0	0	0	0
	18	0	0	0	0	0	0	0	0	0	0	0	0	0	0	0	0	0	0	0	0	0	0	0	0	0	0	0	0	0.106496	0	0	0	0	0	0	0	0.0763337	0	0	0	0	0	0	0	0	0	0	0
Alcohol abuse or deprendence	1	0	0	0	0	0	0	0	0	0	0	0	0	0	0	0	0	0	0	0	0	0	0	0	0	0	0	0	0	0	0	0	0	0	0	0	0	0	0	0	0	0	0	0	0	0	0	0	0
	2	0	0	0	0	0	0	0	0	0	0	0	0	0	0	0	0	0	0	0	0	0	0	0	0	0	0	0	0	0	0	0	0	0	0	0	0	0	0	0	0	0	0	0	0	0	0	0	0
	3	0	0	0	0	0	0	0	0	0	0	0	0	0	0	0	0	0	0	0	0	0	0	0	0	0	0	0	0	0	0	0	0	0	0	0	0	0.141842	0	0	0	0	0	0	0	0	0	0	0
	4	0	0	0	0	0	0	0	0	0	0	0	0	0	0	0	0	0	0	0	0	0	0	0	0	0	0	0	0	0	0	0	0	0	0	0	0	0	0	0	0	0	0	0	0	0	0	0	0
	5	0	0	0	0	0	0	0	0	0	0	0	0	0	0	0	0	0	0	0	0	0	0	0	0	0	0	0	0	0	0	0	0	0	0	0	0	0	0	0	0	0	0	0	0	0	0	0	0
	6	0	0	0	0	0	0	0	0	0	0	0	0	0	0	0	0	0	0	0	0	0	0	0	0	0	0	0	0	0	0	0	0	0	0	0	0	0	0	0	0	0	0	0	0	0	0	0	0
	7	0	0	0	0	0	0	0	0	0	0	0	0	0	0	0	0	0	0	0	0	0	0	0	0	0	0	0	0	0	0	0	0	0	0	0	0	0	0	0	0	0	0	0	0	0	0	0	0
	8	0	0	0	0	0	0	0	0	0	0	0	0	0	0	0	0	0	0	0	0	0	0	0	0	0	0	0	0	0	0	0	0	0	0	0	0	0	0	0	0	0	0	0	0	0	0	0	0
	9	0	0	0	0	0	0	0	0	0	0	0	0	0	0	0	0	0	0	0	0	0	0	0	0	0	0	0	0	0	0	0	0	0	0	0	0	0	0	0	0	0	0	0	0	0	0	0	0
	10	0	0	0	0	0	0	0	0	0	0	0	0	0	0	0	0	0	0	0	0	0	0	0	0	0	0	0	0	0	0	0	0	0	0	0	0	0	0	0	0	0	0	0	0	0	0	0	0
	11	0	0	0	0	0	0	0	0	0	0	0	0.121304	0	0	0	0.166361	0	0	0	0	0	0	0	0	0	0	0	0	0	0	0	0	0	0	0	0	0.273946	0	0	0	0	0	0	0	0	0	0	0
	12	0	0	0	0	0	0	0	0	0	0	0	0	0	0	0	0	0	0	0	0	0	0	0	0	0	0	0	0	0	0	0	0	0	0	0	0	0	0	0	0	0	0	0	0	0	0	0	0
	13	0	0	0	0	0	0	0	0	0	0	0	0	0	0	0.210717	0	0	0	0	0	0	0	0	0	0	0	0	0	0	0	0	0	0	0	0	0	0	0	0	0	0	0	0	0	0	0	0	0
Nicotine dependence	1	0	0	0	0	0	0	0	0	0	0	0	0	0	0	0	0	0	0	0	0	0	0	0	0	0	0	0	0	0	0	0	0	0	0	0	0	0	0	0	0	0	0	0	0	0	0	0	0
	2	0	0	0	0	0	0	0	0	0	0	0	0	0	0	0	0	0	0	0	0	0	0	0	0	0	0	0	0	0	0	0	0	0	0	0	0	0	0	0	0	0	0	0	0	0	0	0	0
	3	0	0	0	0	0	0	0	0	0	0	0	0	0	0	0	0.0422863	0	0	0	0	0	0	0	0	0	0	0	0	0	0	0	0	0	0	0	0	0.124471	0	0	0	0	0	0	0	0	0	0	0
	4	0	0.0289644	0	0	0	0	0	0	0	0	0.108972	0	0	0	0	0	0	0	0	0	0	0	0	0	0	0	0	0	0	0	0	0	0	0	0	0	0	0	0	0	0	0	0	0	0	0	0	0.216068
	5	0	0	0	0	0	0	0	0	0	0	0	0	0	0	0	0	0	0	0	0	0	0	0	0	0	0	0	0	0	0	0	0	0	0	0	0	0	0	0	0	0	0	0	0	0	0	0	0
	6	0	0	0	0	0	0	0	0	0	0	0	0	0	0	0	0	0	0	0	0	0	0	0	0	0	0	0	0	0	0	0	0	0	0	0	0	0	0	0	0	0	0	0	0	0	0	0	0
	7	0	0	0	0	0	0	0	0	0	0	0	0	0	0	0	0	0	0	0	0	0	0	0	0	0	0	0	0	0	0	0	0	0	0	0	0	0	0	0	0	0	0	0	0	0	0	0	0
[truncated: 72 more columns]
